# Supplementary material for: Association of Physical Activity with the Risk of Hepatocellular Carcinoma in Patients with Chronic Hepatitis B
Source: Cancers (Basel). 2021 Jul 8;13(14):3424. doi: 10.3390/cancers13143424 (PMC8306325; doi:10.3390/cancers13143424)
Supplement: Supplementary file 1 [file cancers-13-03424-s001.zip]

Archive with 1 entries (1 files):
- cancers-1251193-supplementary.pdf
